# Supplementary material for: Studying the Influence of Salt Concentrations on Betalain and Selected Physical and Chemical Properties in the Lactic Acid Fermentation Process of Red Beetroot
Source: Molecules. 2024 Oct 11;29(20):4803. doi: 10.3390/molecules29204803 (PMC11510701; doi:10.3390/molecules29204803)
Supplement: Supplementary file 1 [file molecules-29-04803-s001.zip]

Archive with 1 entries (1 files):
- molecules-3203669-supplementary.pdf
